# Supplementary material for: Biocompatibility of Denture Adhesives: Effects on Oral Tissues and Inflammatory Responses—Literature Review
Source: Dent J (Basel). 2025 Nov 14;13(11):535. doi: 10.3390/dj13110535 (PMC12651305; doi:10.3390/dj13110535)
Supplement: Supplementary file 1 [file dentistry-13-00535-s001.zip]

Archive with 1 entries (1 files):
- dentistry-3879526-supplementary.pdf
